# Supplementary material for: Synthesis and Characterization of Multilayer 3D Chiral Polymers with Enhanced Optical Properties
Source: Molecules. 2025 Mar 31;30(7):1567. doi: 10.3390/molecules30071567 (PMC11990258; doi:10.3390/molecules30071567)
Supplement: Supplementary file 1 [file molecules-30-01567-s001.zip]

Archive with 1 entries (1 files):
- molecules-3512277-supplementary.pdf
